# Supplementary material for: Liquid Metal Patterned Stretchable and Soft Capacitive Sensor with Enhanced Dielectric Property Enabled by Graphite Nanofiber Fillers
Source: Polymers (Basel). 2022 Feb 12;14(4):710. doi: 10.3390/polym14040710 (PMC8879769; doi:10.3390/polym14040710)
Supplement: Supplementary file 1 [file polymers-14-00710-s001.zip]

Archive with 2 entries (2 files):
- polymers-1571386-SI.pdf
- Video S1.mp4
